# Supplementary material for: Wetting-Induced Polyelectrolyte Pore Bridging
Source: Membranes (Basel). 2021 Aug 31;11(9):671. doi: 10.3390/membranes11090671 (PMC8466633; doi:10.3390/membranes11090671)
Supplement: Supplementary file 1 [file membranes-11-00671-s001.zip]

Archive with 1 entries (1 files):
- membranes-1341506-supplementary.pdf
